# Supplementary material for: Multicomponent Synthesis of 2-(2,4-Diamino-3-cyano-5H-chromeno[2,3-b]pyridin-5-yl)malonic Acids in DMSO
Source: Molecules. 2021 Nov 12;26(22):6839. doi: 10.3390/molecules26226839 (PMC8624304; doi:10.3390/molecules26226839)
Supplement: Supplementary file 1 [file molecules-26-06839-s001.zip]

Archive with 1 entries (1 files):
- molecules-1466343-supplementary.pdf
